# Supplementary material for: Participation-performance tension and gender affect recreational sports clubs’ engagement with children and young people with diverse backgrounds and abilities
Source: PLoS One. 2019 Apr 17;14(4):e0214537. doi: 10.1371/journal.pone.0214537 (PMC6469765; doi:10.1371/journal.pone.0214537)
Supplement: S5 File — Regression analyses in SPSS format. (SPS) [file pone.0214537.s005.sps]

* Encoding: UTF-8.
* Spaaij et al - Syntax for Analyses.


COMPUTE D14_new_10to7=D14_new * 7 / 10.
EXECUTE.


COMPUTE Pro_performance=MEAN(D5,D7,D14_new_10to7).
EXECUTE.

COMPUTE D14_new_10to7R=7 - (D14_new * 7 / 10).
EXECUTE.

*********


COMPUTE Pro_participation_NEW=MEAN(D5R,D7R,D14_new_10to7R).
EXECUTE.

COMPUTE Strict_gender_roles=MEAN(D8R,D10).
EXECUTE.

*Girls treated equally to boys at this club....

COMPUTE Masculine_violence=MEAN(D11,D13).
EXECUTE.

COMPUTE Homophobia=MEAN(D9R,D12).
EXECUTE.


***** Reliability *****.

RELIABILITY
  /VARIABLES=D14_new_10to7R D5R D7R
  /SCALE('ALL VARIABLES') ALL
  /MODEL=ALPHA.


RELIABILITY
  /VARIABLES=D8R D10
  /SCALE('ALL VARIABLES') ALL
  /MODEL=ALPHA.


RELIABILITY
  /VARIABLES=D11 D13
  /SCALE('ALL VARIABLES') ALL
  /MODEL=ALPHA.


RELIABILITY
  /VARIABLES=D12 D9R
  /SCALE('ALL VARIABLES') ALL
  /MODEL=ALPHA.


******* Regression *******.

REGRESSION
  /MISSING LISTWISE
  /STATISTICS COEFF OUTS R ANOVA
  /CRITERIA=PIN(.05) POUT(.10)
  /NOORIGIN 
  /DEPENDENT Pro_participation_NEW
  /METHOD=ENTER advdis_2006 A1 A2 Dominant.


REGRESSION
  /MISSING LISTWISE
  /STATISTICS COEFF OUTS R ANOVA
  /CRITERIA=PIN(.05) POUT(.10)
  /NOORIGIN 
  /DEPENDENT Strict_gender_roles
  /METHOD=ENTER advdis_2006 A1 A2 Dominant.


REGRESSION
  /MISSING LISTWISE
  /STATISTICS COEFF OUTS R ANOVA
  /CRITERIA=PIN(.05) POUT(.10)
  /NOORIGIN 
  /DEPENDENT D3_gender_equality
  /METHOD=ENTER advdis_2006 A1 A2 Dominant.


REGRESSION
  /MISSING LISTWISE
  /STATISTICS COEFF OUTS R ANOVA
  /CRITERIA=PIN(.05) POUT(.10)
  /NOORIGIN 
  /DEPENDENT Masculine_violence
  /METHOD=ENTER advdis_2006 A1 A2 Dominant.


REGRESSION
  /MISSING LISTWISE
  /STATISTICS COEFF OUTS R ANOVA
  /CRITERIA=PIN(.05) POUT(.10)
  /NOORIGIN 
  /DEPENDENT Homophobia
  /METHOD=ENTER advdis_2006 A1 A2 Dominant.


REGRESSION
  /MISSING LISTWISE
  /STATISTICS COEFF OUTS R ANOVA
  /CRITERIA=PIN(.05) POUT(.10)
  /NOORIGIN 
  /DEPENDENT D6_pro_disability
  /METHOD=ENTER advdis_2006 A1 A2 Dominant.


**** Demographics ******.
FREQUENCIES VARIABLES=Child
  /ORDER=ANALYSIS.

FREQUENCIES VARIABLES=A2
  /ORDER=ANALYSIS.

FREQUENCIES VARIABLES=A10a A10b A10c A10d A10e
  /ORDER=ANALYSIS.

FREQUENCIES VARIABLES=A10_Sport
  /ORDER=ANALYSIS.

FREQUENCIES VARIABLES=Dominant A12 A6 A7 A8
  /ORDER=ANALYSIS.

DESCRIPTIVES VARIABLES=A1 advdis_2006
  /STATISTICS=MEAN STDDEV RANGE MIN MAX.
