# Supplementary material for: Participation-performance tension and gender affect recreational sports clubs’ engagement with children and young people with diverse backgrounds and abilities
Source: PLoS One. 2019 Apr 17;14(4):e0214537. doi: 10.1371/journal.pone.0214537 (PMC6469765; doi:10.1371/journal.pone.0214537)
Supplement: S6 File — Codes used in qualitative data analysis. (XLSX) [file pone.0214537.s006.xlsx]

## Sheet: Sheet1
Name		Sources	References
Ability and talent		182	611
Competitive		72	112
Less-skilled		43	53
Performance		114	181
Range of ability levels		82	168
Skill		51	67
Values		128	328
Winning		124	216
Attitudes to diversity		180	528
Acceptance		115	201
Equality		104	161
Ignorance		26	45
Inclusion		106	149
Lack of tolerance		24	24
Resistance		41	63
Social justice		14	17
Tolerance		50	60
Welcoming		53	79
Challenges of diversity		165	585
Attitudes		108	202
Capability		54	83
Capacity		51	73
Facilities		41	47
Fear		4	4
Ignorance		47	75
Lack of family support		64	105
Language		17	17
Non priority		50	70
Resistance		74	138
Thresholds		15	19
Time		24	27
Understanding other cultures		48	60
Volunteers		31	53
Willingness		50	75
Change agent		73	126
Business case		19	22
Cause		9	11
Champion		45	57
Equality		23	26
Inclusion		23	30
Social justice case		11	17
Class		87	146
Community		71	109
Equality		26	26
Opponent clubs		10	13
Stigma		27	40
Club Culture		216	2454
Demographics		69	125
Discrimination and ability and disability		31	40
Discrimination and equity		13	16
Discrimination and gender		82	152
Discrimination and length of time at the club		0	0
Discrimination and racism		84	153
Discrimination and sexuality		20	28
Education and educating		99	156
Environment		196	821
Family support		40	82
Friendly or welcoming		163	331
History and old club		75	135
Local community		106	206
Norms and values		183	800
Opponent or other clubs		123	253
Parents		102	229
Participation and opportunity		169	529
Performance		102	173
Positive discrimination		24	31
Tensions		84	190
Understanding		68	85
Whiteness		25	28
Winning		111	186
Club organisation		195	758
Committee		100	156
History		22	30
Incident reporting		78	105
Leadership		64	113
Members and membership		54	73
Policies and codes of conduct		165	318
Structure		51	82
Volunteers		51	78
Coaches and coaching		135	394
Champion		10	13
Change agent		31	42
Coaching practice and language		120	333
Cultural Diversity		191	545
Community		101	158
Different groups		142	272
Lack of		18	18
Newly arrived migrants		30	36
Race-ethnicity		54	72
Vilification		80	141
Definition of diversity		149	294
Ability		5	5
Acceptance		50	69
Age range		1	1
All or everyone		45	48
Change		21	43
Cultural diversity		57	86
Difference		36	39
Inclusion		23	31
Local community reflection		24	28
Marginalised groups		6	6
No definition		7	7
Socio-economic		25	41
Disability and disabilities		168	355
All abilities		128	255
Benefits		1	6
Discrimination		1	1
Facilities and access		20	26
FIDA history		1	4
Funding		18	22
Integration into mainstream		7	19
No friends with a disability		0	0
No teams		55	58
Partnerships		1	3
Performance		7	20
Resistance		4	8
Strategy		1	3
Disadvantages of diversity		31	31
Diversity managing and management		145	449
Diversity and culture and social change		57	116
Education		35	46
Facilities		29	34
Real or actual		46	73
Resistance		30	51
Stakeholders		103	178
Understanding		55	89
Diversity policy and programs		151	519
ASC		51	57
Concessions, subsidies or allowances		35	52
Governance		25	25
Implementation		23	25
Initiatives and funding		81	139
League or association		36	58
Local council		55	59
NSO and SSA		121	241
Gender		177	473
Club rooms		37	64
Coaches and coaching		25	69
Equality		141	234
Participation and non-participation		127	227
Respect for females and women		53	71
Sexism or sexist behaviour		32	49
Geography and Spatial Diversity		71	200
Club rooms		29	74
Courts		6	6
Equal access		14	41
Facility or facilities		54	124
Location		15	18
Ovals		11	29
Shared space		30	87
Language of diversity		3	4
Doing diversity		3	4
Motivation for diversity		53	100
Business case		10	16
Coaching marginalised groups		2	2
Community		21	21
Equal participation and opportunity		29	52
Inclusion		26	40
Marginalised groups		12	14
Social justice case		11	13
Race-ethnicity		174	596
Aboriginal - Indigenous		59	168
African		76	121
Asian		54	94
Australian		6	9
British		3	3
European		32	53
Friendship across boundaries		11	11
Middle Eastern		20	31
Multicultural		53	61
Normal		4	4
Pacific Islanders - Polynesian		36	74
Racial stereotype		6	9
Racism		105	182
Research process		5	8
Sexuality		83	126
Environment		30	53
Homophobia		49	61
Initiatives		22	24
Non issue		33	36
Welcoming for homosexual and lesbian		14	14
Socialisation into sport		150	322
Children		22	24
Club sport		125	155
Family history and background		109	178
Friends		8	8
School sport		43	46
Volunteers and volunteering		183	895
Capacity		84	181
Education and qualifications		37	50
Effort		26	26
First joined club		114	139
Personal background		146	261
Resistance or challenges		50	95
Resources		42	60
Reward or motivation		61	115
Role or roles		135	269
Time		39	62
Willingness or unwillingness		89	152
